# Supplementary material for: Investigation of Deformation Behavior of Additively Manufactured AISI 316L Stainless Steel with In Situ Micro-Compression Testing
Source: Materials (Basel). 2023 Aug 31;16(17):5980. doi: 10.3390/ma16175980 (PMC10488655; doi:10.3390/ma16175980)
Supplement: Supplementary file 1 [file materials-16-05980-s001.zip]

Archive with 1 entries (1 files):
- materials-2475084-supplementary.pdf
